# Supplementary material for: Gene Therapy Using Efficient Direct Lineage Reprogramming Technology for Neurological Diseases
Source: Nanomaterials (Basel). 2023 May 19;13(10):1680. doi: 10.3390/nano13101680 (PMC10222404; doi:10.3390/nano13101680)
Supplement: Supplementary file 1 [file nanomaterials-13-01680-s001.zip]

Archive with 1 entries (1 files):
- nanomaterials-2389412-supplementary.pdf
